# Supplementary material for: CT appearance and measurements of the normal thyroid gland in goats
Source: BMC Vet Res. 2021 Oct 26;17:337. doi: 10.1186/s12917-021-03047-w (PMC8547050; doi:10.1186/s12917-021-03047-w)
Supplement: Supplementary file 2 — Additional file 2. Correlation between thyroid parameters with the differentiation into the right and left lobe. The lack of correlation is marked in bold. r – correlation coefficient; p – significance level. [file 12917_2021_3047_MOESM2_ESM.xlsx]

## Sheet: Arkusz1
	Right lobe
	Length [mm]	Width [mm]	Height [mm]	Density – cranial part	Density – middle part	Density – caudal part	Volume – manual [cm3]	Volume – formula [cm3]	Age
Length [mm]		r = 0.34	r = 0.31	r = 0.32	r = 0.39	r = 0.28	r = 0.59	r = 0.67	r = 0.07
		p = 9.02e-03	p = 1.83e-02	p = 1.36e-02	p = 2.38e-03	p = 3.78e-02	p = 1.36e-06	p = 1.60e-08	p = 6.05e-01
Width [mm]	r = 0.31		r = 0.70	r = 0.24	r = 0.26	r = 0.23	r = 0.78	r = 0.75	r = 0.42
	p = 1.81e-02		p = 1.37e-09	p = 7.50e-02	p = 5.40e-02	p = 8.94e-02	p = 8.40e-13	p = 1.64e-11	p = 1.98e-03
Height [mm]	r = 0.20	r = 0.71		r = 0.32	r = 0.37	r = 0.43	r = 0.79	r = 0.85	r = 0.25
	p = 1.26e-01	p = 4.52e-10		p = 1.55e-02	p = 4.94e-03	p = 9.20e-04	p = 2.26e-13	p = 0.00e+00	p = 7.60e-02
Density – cranial part	r = 0.46	r = 0.33	r = 0.32		r = 0.96	r = 0.92	r = 0.41	r = 0.36	r = 0.12
	p = 3.38e-04	p = 1.17e-02	p = 1.60e-02		p = 0.00e+00	p = 0.00e+00	p = 1.51e-03	p = 6.07e-03	p = 4.06e-01
Density – middle part	r = 0.47	r = 0.34	r = 0.39	r = 0.93		r = 0.94	r = 0.44	r = 0.43	r = 0.13
	p = 2.50e-04	p = 9.27e-03	p = 2.73e-03	p = 0.00e+00		p = 0.00e+00	p = 5.63e-04	p = 8.86e-04	p = 3.46e-01
Density – caudal part	r = 0.42	r = 0.29	r = 0.33	r = 0.93	r = 0.95		r = 0.42	r = 0.40	r = 0.15
	p = 1.01e-03	p = 3.08e-02	p = 1.09e-02	p = 0.00e+00	p = 0.00e+00		p = 1.14e-03	p = 2.25e-03	p = 3.03e-01
Volume – manual [cm3]	r = 0.59	r = 0.78	r = 0.72	r = 0.51	r = 0.51	r = 0.46		r = 0.93	r = 0.34
	p = 1.15e-06	p = 9.93e-13	p = 2.96e-10	p = 5.71e-05	p = 5.90e-05	p = 3.68e-04		p = 0.00e+00	p = 1.43e-02
Volume – formula [cm3]	r = 0.71	r = 0.81	r = 0.76	r = 0.49	r = 0.51	r = 0.45	r = 0.89		r = 0.29
	p = 7.21e-10	p = 1.91e-14	p = 5.74e-12	p = 1.20e-04	p = 5.84e-05	p = 4.60e-04	p = 0.00e+00		p = 4.00e-02
Age	r = 0.27	r = 0.41	r = 0.32	r = 0.19	r = 0.16	r = 0.11	r = 0.38	r = 0.41
	p = 4.91e-02	p = 2.46e-03	p = 2.20e-02	p = 1.66e-01	p = 2.67e-01	p = 4.31e-01	p = 5.92e-03	p = 2.41e-03
	Left lobe
