# Supplementary material for: CT appearance and measurements of the normal thyroid gland in goats
Source: BMC Vet Res. 2021 Oct 26;17:337. doi: 10.1186/s12917-021-03047-w (PMC8547050; doi:10.1186/s12917-021-03047-w)
Supplement: Supplementary file 3 — Additional file 3. Correlation between thyroid parameters without the differentiation into the right and left lobe. The lack of correlation is marked in bold. r – correlation coefficient; p – significance level. [file 12917_2021_3047_MOESM3_ESM.xlsx]

## Sheet: Arkusz1
	Length [mm]	Width [mm]	Height [mm]	Density – cranial part	Density – middle part	Density – caudal part	Volume – manual [cm3]	Volume – formula [cm3]	Age	Caudal extent
Length [mm]		r = 0.29	r = 0.27	r = 0.37	r = 0.39	r = 0.35	r = 0.59	r = 0.68	r = 0.18	r = 0.23
		p = 1.50e-03	p = 3.83e-03	p = 4.33e-05	p = 1.92e-05	p = 1.41e-04	p = 3.30e-12	p = 0.00e+00	p = 6.93e-02	p = 1.47e-02
Width [mm]			r = 0.71	r = 0.28	r = 0.30	r = 0.25	r = 0.80	r = 0.80	r = 0.40	r = -0.16
			p = 0.00e+00	p = 2.67e-03	p = 9.73e-04	p = 6.98e-03	p = 0.00e+00	p = 0.00e+00	p = 2.89e-05	p = 8.46e-02
Height [mm]				r = 0.32	r = 0.38	r = 0.36	r = 0.77	r = 0.82	r = 0.29	r = -0.13
				p = 5.12e-04	p = 3.14e-05	p = 8.57e-05	p = 0.00e+00	p = 0.00e+00	p = 2.41e-03	p = 1.72e-01
Density – cranial part					r = 0.95	r = 0.92	r = 0.47	r = 0.43	r = 0.15	r = 0.09
					p = 0.00e+00	p = 0.00e+00	p = 1.44e-07	p = 1.75e-06	p = 1.17e-01	p = 3.56e-01
Density – middle part						r = 0.95	r = 0.48	r = 0.47	r = 0.14	r = 0.10
						p = 0.00e+00	p = 6.00e-08	p = 1.33e-07	p = 1.54e-01	p = 3.09e-01
Density – caudal part							r = 0.44	r = 0.42	r = 0.13	r = 0.09
							p = 7.48e-07	p = 3.02e-06	p = 2.01e-01	p = 3.30e-01
Volume – manual [cm3]								r = 0.92	r = 0.37	r = 0.06
								p = 0.00e+00	p = 1.01e-04	p = 5.59e-01
Volume – formula [cm3]									r = 0.35	r = 0.01
									p = 2.56e-04	p = 8.89e-01
Age										r = -0.25
										P = 9.79e-03
